# Supplementary material for: PD1-Targeted Transgene Delivery to Treg Cells
Source: Viruses. 2024 Dec 19;16(12):1940. doi: 10.3390/v16121940 (PMC11680301; doi:10.3390/v16121940)
Supplement: Supplementary file 1 [file viruses-16-01940-s001.zip]

Archive with 1 entries (1 files):
- viruses-3319973-supplementary.pdf
